# Supplementary material for: COVID-19 Vaccine Hesitancy and Misinformation Endorsement among a Sample of Native Spanish-Speakers in the US: A Cross-Sectional Study
Source: Healthcare (Basel). 2024 Aug 5;12(15):1545. doi: 10.3390/healthcare12151545 (PMC11311759; doi:10.3390/healthcare12151545)
Supplement: Supplementary file 1 [file healthcare-12-01545-s001.zip]

Archive with 1 entries (1 files):
- healthcare-3076339-supplementary.pdf
